# Supplementary material for: Differential Impact of a Multicomponent Goals-of-Care Program in Patients with Hematologic and Solid Malignancies
Source: Cancers (Basel). 2023 Feb 28;15(5):1507. doi: 10.3390/cancers15051507 (PMC10001115; doi:10.3390/cancers15051507)
Supplement: Supplementary file 1 [file cancers-15-01507-s001.zip]

Archive with 1 entries (1 files):
- cancers-2206083-supplementary.pdf
